# Supplementary material for: Preservation of naive-phenotype CD4+ T cells after vaccination contributes to durable immunity
Source: JCI Insight. 2024 Jun 11;9(14):e180667. doi: 10.1172/jci.insight.180667 (PMC11383171; doi:10.1172/jci.insight.180667)
Supplement: Supporting data values [file jciinsight-9-180667-s018.xlsx]

## Sheet: Fig1B
	Naïve	CM	EM	TEMRA
0301_YF108	0	100	0	0
0301_YF69	39.8	34.55	22.05	3.63
0401_YF42	21.19	45.4	21.19	12.29
0401_YF51	16.63	38.53	36.93	7.89
0401_YF57	21.73	37.59	26.59	14.14
0407_YF31	15.5275	64.95	19.525	0
0407_YF80	2.105	57.42	39.99	0.482
1501_YF45	9.76778	39.5167	46.4778	4.22778
0407_YF23	35.03	52.2	10.73	2.01
0407_YF44	21.42	78.6	0	0
0407_YF54	13.41	50.16	30.33	6.07
1501_YF108	21.1	46.65	25.2	6.98
1501_YF38	16.74	78.53	3.84	0.89
1501_YF44	13.33	65.33	17.81	3.56
1501_YF45	38.33	40.3	14.86	6.58
1501_YF91	30.1	46.18	18.13	5.65
1501_YF93	7.6	54.5	34.07	3.83
0301_YF108	25	71.65	3.34	0
0301_YF50	35	35	0	30
0301_YF69	33.1	34.25	18.85	13.85
0701_YF81	58.5	9.93	7.57	24.01
0301_YF48	0	73.35	16.65	10
0301_YF69	26.15	55.95	17.85	0
0701_YF111	0	66.7	0	33.3
0301_YF50	100	0	0	0
1501_YF108	16.7	33.3	50	0
1501_YF45	33.3	37	22.2	7.41
1501_YF91	25	18.8	43.8	12.5
0401_YF51	16.16	66.2	14.7	2.94
0401_YF53	33.3	36.9	22.15	7.6
0401_YF57	9.27	38.6	50.2	1.93
0407_YF23	10.02	56.2	30.57	3.19
0407_YF25	8.9	69.9	20.7	0.53
0407_YF50	0.82	58.45	40.08	0.66
0407_YF54	15.8	33.65	39.65	10.83
0407_YF80	1.85	72.5	25.65	0

## Sheet: Fig1C
	d0 Naïve	d6-10 Naïve	d13-15 Naïve	d25-31cNaïve	>7mon Naïve
0301_YF108	0	25	0	75	0
0301_YF69	31.2		0	0	39.8
0401_YF42	36.43	100	33.3		21.19
0401_YF51	76.4	14.3	14.3	30.4	16.63
0401_YF57	92.3	0	0	8.34	21.73
0407_YF31	11.9	14.9	0	1.28	15.5275
0407_YF80	10.88	0	5.55	0.833333	2.105
1501_YF45	79.99	8.35	1.19	1.595	9.76778
0407_YF23	40.05	25	9.4	0	35.03
0407_YF44	0	0	7.9	8.35	21.42
0407_YF54	10.4	12.5	2.175	13.35	13.41
1501_YF108	33.3	0	4.76	26.65	21.1
1501_YF38	15.2	0	0	16.65	16.74
1501_YF44	7.9	18.5	11.1	0	13.33
1501_YF45	84.6	68.75	5.77	12.65	38.33
1501_YF91	53.67	50	6.11	22.2333	30.1
1501_YF93	25		0	0	7.6
0301_YF108	43.4	3.85	16.5	37.5	25
0301_YF50	66.58	0	0	16.7	35
0301_YF69	56.66	7.29	19.37	39.8	33.1
0701_YF81	29.35	17.6	7.9	25	58.5
0301_YF48	25.85	0	1.66	1.39	0
0301_YF69	29.44	0	2.54667	7.06333	26.15
0701_YF111	67.05	38.9	14.92	6.53	0
0301_YF50	50		0	12.5	100
1501_YF108	16.7	0	0	17.2	16.7
1501_YF45	33.3	16.7	2.29	4.9	33.3
1501_YF91	100	0	0	6.25	25
0401_YF51	100	100	1.82	0.995	16.16
0401_YF53	83.35	0	1.02	11.62	33.3
0401_YF57	44.4	100	2.55	3.23	9.27
0407_YF23	100	5.55	0.66	1.39	10.02
0407_YF25	8.64	0	0.34	5.45	8.9
0407_YF50	0.34	2.42	0.56	1.28	0.82
0407_YF54	100	50	0	6.25	15.8
0407_YF80	36.1	16.65	5.53	0.18	1.85

## Sheet: Fig1D
	naïve d0	naïve d6-10	naïve d13-15	naïve d25-31	naïve >7mon
0301_YF108		1.80275		2.94398
0301_YF69	-2.82303				0.815423
0401_YF42	-2.09208	0.0348516	-0.808023		-1.22438
0401_YF51	-0.722799	1.78738	2.64309	3.17106	0.134015
0401_YF57	0.189498			0.156256	-0.295128
0407_YF31	-1.10625	2.42397		-1.97378	-1.0955
0407_YF80	-2.87288		0.064071	-0.511879	-1.29971
1501_YF45	1.87521	0.0145279	1.14854	1.78485	2.74823
0407_YF23	-0.0947037	-0.967881	-0.726947		-0.0764006
0407_YF44			-0.821475	-2.11424	-2.17055
0407_YF54	-0.428525	-1.00583	0.0219929	1.02334	-0.0450009
1501_YF108	-3.13884		0.572269	0.706551	-0.629419
1501_YF38	1.06003			1.33886	0.49871
1501_YF44	-1.23079	0.317851	-0.593977		-0.97467
1501_YF45	2.29034	2.64293	4.73794	3.59612	3.38083
1501_YF91	-0.984514	0.657748	0.445456	0.91654	-0.491742
1501_YF93	-2.22124				0.610379
0301_YF108	-2.43838	-0.480262	1.47812	1.47456	0.808579
0301_YF50	0.70456			4.11504	0.782378
0301_YF69	-0.157466	0.910615	4.16192	3.36451	1.36194
0701_YF81	-1.43444	1.69211	0.619152	1.00726	-0.422575
0301_YF48	-3.88714		-0.0635982	-0.759936
0301_YF69	-0.687149		2.33872	1.59014	2.0047
0701_YF111	-1.59265	0.445734	1.69924	-2.3878
0301_YF50	-0.682568			-0.258118	-2.22726
1501_YF108	-2.18293			0.774695	-2.02817
1501_YF45	0.989621	0.810793	2.90574	1.53124	2.20537
1501_YF91	1.19465			-0.644194	-1.23806
0401_YF51	-1.41328	3.94206	0.2355	1.23968	1.75269
0401_YF53	-2.98358		-1.07896	0.96012	1.01366
0401_YF57	-1.40023	-0.780872	2.15398	0.940994	2.32594
0407_YF23	-1.97612	-1.91209	-1.60736	-1.2858	-0.717145
0407_YF25	-1.46926		-1.41777	0.891735	0.404955
0407_YF50	-1.11287	0.747273	-1.31907	0.287783	0.112495
0407_YF54	-0.72936	0.202783		0.794618	2.1137
0407_YF80	0.907206	-0.0555099	0.673253	-1.85299	-1.62496

## Sheet: Fig1E
	tet+ naïve > 7 months	tet freq > 7 month
0301_YF69	0.815423	2.14458
0401_YF42	-1.22438	1.01417
0401_YF51	0.134015	2.72187
0401_YF57	-0.295128	1.90744
0407_YF31	-1.0955	1.5916
0407_YF80	-1.29971	4.27032
1501_YF45	2.74823	6.10405
0407_YF23	-0.0764006	1.4368
0407_YF44	-2.17055	0.0524159
0407_YF54	-0.0450009	2.8534
1501_YF108	-0.629419	1.61527
1501_YF38	0.49871	3.07734
1501_YF44	-0.97467	1.93222
1501_YF45	3.38083	4.76416
1501_YF91	-0.491742	1.24042
1501_YF93	0.610379	4.32887
0301_YF108	0.808579	2.80858
0301_YF50	0.782378	2.29695
0301_YF69	1.36194	2.95704
0701_YF81	-0.422575	0.350916
0301_YF69	2.0047	3.93982
0301_YF50	-2.22726	-2.22726
1501_YF108	-2.02817	0.553911
1501_YF45	2.20537	3.79177
1501_YF91	-1.23806	0.761941
0401_YF51	1.75269	4.38219
0401_YF53	1.01366	2.60006
0401_YF57	2.32594	5.75723
0407_YF23	-0.717145	2.60142
0407_YF25	0.404955	3.89447
0407_YF50	0.112495	7.05148
0407_YF54	2.1137	4.77571
0407_YF80	-1.62496	4.13137

## Sheet: Fig1F
	tet+ naïve > 7 months	recruitment (7mon/pre)
0301_YF69	0.815423	3.287
0401_YF42	-1.22438	1.64957
0401_YF51	0.134015	3.05631
0401_YF57	-0.295128	1.60235
0407_YF31	-1.0955	-0.373113
0407_YF80	-1.29971	3.94266
1501_YF45	2.74823	3.90669
0407_YF23	-0.0764006	0.211377
0407_YF44	-2.17055	-1.17409
0407_YF54	-0.0450009	0.0170453
1501_YF108	-0.629419	3.1677
1501_YF38	0.49871	-0.701028
1501_YF44	-0.97467	-0.498988
1501_YF45	3.38083	2.23255
1501_YF91	-0.491742	1.32703
1501_YF93	0.610379	4.55011
0301_YF108	0.808579	4.04273
0301_YF50	0.782378	1.00555
0301_YF69	1.36194	2.2949
0701_YF81	-0.422575	0.0167882
0301_YF69	2.0047	2.86281
0301_YF50	-2.22726	-2.54469
1501_YF108	-2.02817	0.154762
1501_YF45	2.20537	1.21575
1501_YF91	-1.23806	-0.432709
0401_YF51	1.75269	5.79547
0401_YF53	1.01366	5.32089
0401_YF57	2.32594	5.98609
0407_YF23	-0.717145	4.57754
0407_YF25	0.404955	1.83146
0407_YF50	0.112495	-0.046547
0407_YF54	2.1137	5.50507
0407_YF80	-1.62496	1.75423

## Sheet: FigS1A
	age	freq naïve >7mon
HD1	37.3014		0.815423	-1.22438	0.134015	-0.295128
HD2	32.0493	-1.0955	-1.29971	2.74823
HD3	64.2247	-0.0764006	-2.17055	-0.0450009	-0.629419	0.49871	-0.97467	3.38083	-0.491742	0.610379
HD4	25.0986	-2.22726	-2.02817	2.20537	-1.23806
HD5	50.8384	1.75269	1.01366	2.32594	-0.717145	0.404955	0.112495	2.1137	-1.62496
HD6	53.5425	0.808579	0.782378	1.36194	-0.422575
HD7	27.389		2.0047

## Sheet: FigS1B_x0009_
	tet+ naïve > 7 months	peak
0301_YF69	0.815423	5.51985
0401_YF42	-1.22438	0.778383
0401_YF51	0.134015	5.44901
0401_YF57	-0.295128	5.75878
0407_YF31	-1.0955	5.87972
0407_YF80	-1.29971	6.39501
1501_YF45	2.74823	7.75515
0407_YF23	-0.0764006	2.68425
0407_YF44	-2.17055	2.84053
0407_YF54	-0.0450009	5.54483
1501_YF108	-0.629419	4.96516
1501_YF38	0.49871	3.92526
1501_YF44	-0.97467	2.75225
1501_YF45	3.38083	8.85323
1501_YF91	-0.491742	4.47814
1501_YF93	0.610379	5.64419
0301_YF108	0.808579	4.21874
0301_YF50	0.782378	6.69712
0301_YF69	1.36194	6.53003
0701_YF81	-0.422575	4.28116
0301_YF69	2.0047	7.63397
0301_YF50	-2.22726	2.74188
1501_YF108	-2.02817	5.3299
1501_YF45	2.20537	8.35425
1501_YF91	-1.23806	5.20741
0401_YF51	1.75269	7.89077
0401_YF53	1.01366	5.53632
0401_YF57	2.32594	7.44734
0407_YF23	-0.717145	5.64327
0407_YF25	0.404955	6.80385
0407_YF50	0.112495	6.57174
0407_YF54	2.1137	6.35334
0407_YF80	-1.62496	7.2648

## Sheet: FigS1C
	tet+ naïve > 7 months	boost(peak/pre)
0301_YF69	0.815423	6.66227
0401_YF42	-1.22438	1.41379
0401_YF51	0.134015	5.78345
0401_YF57	-0.295128	5.45369
0407_YF31	-1.0955	3.915
0407_YF80	-1.29971	6.06735
1501_YF45	2.74823	5.55779
0407_YF23	-0.0764006	1.45883
0407_YF44	-2.17055	1.61402
0407_YF54	-0.0450009	2.70848
1501_YF108	-0.629419	6.5176
1501_YF38	0.49871	0.146895
1501_YF44	-0.97467	0.321045
1501_YF45	3.38083	6.32162
1501_YF91	-0.491742	4.56475
1501_YF93	0.610379	5.86543
0301_YF108	0.808579	5.45289
0301_YF50	0.782378	5.40572
0301_YF69	1.36194	5.86789
0701_YF81	-0.422575	3.94703
0301_YF69	2.0047	6.55696
0301_YF50	-2.22726	2.42445
1501_YF108	-2.02817	4.93075
1501_YF45	2.20537	5.77822
1501_YF91	-1.23806	4.01276
0401_YF51	1.75269	9.30405
0401_YF53	1.01366	8.25715
0401_YF57	2.32594	7.6762
0407_YF23	-0.717145	7.61939
0407_YF25	0.404955	4.74084
0407_YF50	0.112495	-0.526284
0407_YF54	2.1137	7.0827
0407_YF80	-1.62496	4.88767

## Sheet: Fig2E
		0	1+	2+	3+	4+
HD1	401-YF42	33.3	0	33.3	33.3	0
HD1	401-YF51	19.4333	13.9	30.5667	11.1333	25
HD1	401-YF57	35.9	20.898	1.538	25.82	15.82
HD1	301-YF69	38.72	34.974	10.022	7.526	8.798
HD2	1501-YF45	30.3333	12.1878	9.36111	16.9644	31.1711
HD2	407-YF80	21.54	12.96	23.318	26.8	15.38
HD2	1501-YF91	63.42	15.96	4.22	5.72	10.66
HD3	1501-YF108	0	50	0	50	0
HD3	1501-YF38	26.7	0	33.31	33.37	6.67
HD3	407-YF44	0	71.4	28.6	0	0
HD3	1501-YF44	47.5	17.5	35	0	0
HD3	1501-YF45	26.1375	13.5075	8.99875	19.52	31.8425
HD3	407-YF54	60.7	35.67	3.57	0	0
HD3	407-YF80	6.66667	34.4333	41.1	6.66667	11.1
HD3	1501-YF91	23.0833	30.25	37.1783	4.065	5.44833
HD3	1501-YF93	59	22.5	18.5	0	0
HD6	301-YF108	50	25	25	0	0
HD6	301-YF50	0	0	0	100	0
HD6	301-YF69	0	33.3	50	0	16.7
HD7	301-YF69	11.8	52.98	35.28	0	0
HD4	1501-YF108	0	0	50	0	50
HD4	1501-YF45	43.45	21.46	8.015	16.46	10.6
HD4	301-YF50	33.3	0	33.3	33.3	0
HD4	1501-YF91	25.85	63.775	1.725	5.175	3.45
HD5	407-YF23	50	0	0	50	0
HD5	401-YF51	12.5	41.685	2.085	18.75	25
HD5	401-YF53	3.125	38.8	16.25	19.375	22.5
HD5	407-YF54	27.4333	27.9333	19.4233	10.9133	14.3067

## Sheet: Fig2F
		All cxcr3	all cd95	all cd49d	all cd11a
HD1	401-YF42	66.6	66.6	33.3	0
HD1	401-YF51	66.7	36.1333	69.4667	36.1333
HD1	401-YF57	41.518	47.338	40.878	34.98
HD1	301-YF69	37.06	26.986	29.03	19.712
HD2	1501-YF45	66.5633	40.4433	51.7667	47.7144
HD2	407-YF80	76.64	39.638	41.24	43.998
HD2	1501-YF91	34.34	10.66	18.38	20.82
HD3	1501-YF108	50	100	50	0
HD3	1501-YF38	60.01	26.68	46.71	60.01
HD3	407-YF44	100	0	0	28.6
HD3	1501-YF44	47	32	0	8.5
HD3	1501-YF45	67.9688	45.4738	55.7963	48.1962
HD3	407-YF54	35.67	0	3.57	3.57
HD3	407-YF80	93.3	27.7667	24.4333	35.5333
HD3	1501-YF91	61.6583	40.0633	21.9117	14.9617
HD3	1501-YF93	37	18.5	0	4
HD6	301-YF108	25	50	0	0
HD6	301-YF50	100	0	100	100
HD6	301-YF69	100	33.4	50	16.7
HD7	301-YF69	64.7	35.28	11.76	11.8
HD4	1501-YF108	100	50	100	50
HD4	1501-YF45	45.505	26.205	28.18	29.38
HD4	301-YF50	33.3	33.3	66.6	33.3
HD4	1501-YF91	42.25	37.05	6.9	10.35
HD5	407-YF23	50	0	50	50
HD5	401-YF51	79.185	39.585	41.67	41.665
HD5	401-YF53	87.525	38.75	54.4	38.75
HD5	407-YF54	67.6833	26.8267	28.78	33.4567

[truncated: 35 more sheets: Fig2H, FigS2D, Fig3A, Fig3C, Fig3D, Fig3E, Fig3G, Fig4A, Fig4B, Fig4C, Fig4D, Fig4F, FigS4C, FigS4D, FigS4F, Fig5A, Fig5B, Fig5D, Fig5E, Fig5F …]
